# Supplementary material for: A mixed-model approach for estimating drivers of microbiota community composition and differential taxonomic abundance
Source: mSystems. 2023 Jul 25;8(4):e00040-23. doi: 10.1128/msystems.00040-23 (PMC10469806; doi:10.1128/msystems.00040-23)
Supplement: Table S1 — MCMCglmm output for Poisson GLMMs. [file msystems.00040-23-s0006.xlsx]

## Sheet: Sheet1
dataset	variable	post.mean	conf.low	conf.high	eff.samp	pMCMC	effect	propVariance	lHPD	uHPD
2013	Intercept	-5.458	-5.819	-5.12	1000	0.001	fixed
	ageAdult	1.126	0.652	1.637	839.332	0.001	fixed
	sample	0.725	0.443	1.014	1000		random	0.0159	0.011	0.0244
	asv	7.336	6.479	8.088	1000		random	0.1735	0.1552	0.1885
	age:asv	8.551	7.807	9.266	860.142		random	0.1988	0.1847	0.2139
	units (id:asv)	21.132	20.729	21.619	981.48		residual	0.4941	0.4845	0.5086
2016	Intercept	-2.651	-2.918	-2.359	1000	0.001	fixed
	seasonSummer	0.066	-0.258	0.392	1048.85	0.684	fixed
	sample	0.588	0.408	0.807	1000		random	0.02	0.0146	0.0287
	asv	9.547	8.969	10.142	1000		random	0.3474	0.3317	0.3611
	id:asv	1.491	1.285	1.67	1027.14		random	0.0549	0.0468	0.0611
	season:asv	0.332	0.274	0.396	1000		random	0.0124	0.0099	0.0144
	Units (id:asv:season)	12.792	12.53	13.054	1000		residual	0.4668	0.4525	0.4779
