# Supplementary material for: A mixed-model approach for estimating drivers of microbiota community composition and differential taxonomic abundance
Source: mSystems. 2023 Jul 25;8(4):e00040-23. doi: 10.1128/msystems.00040-23 (PMC10469806; doi:10.1128/msystems.00040-23)
Supplement: Table S2 — MCMCglmm output for CLR Gaussian GLMMs. [file msystems.00040-23-s0007.xlsx]

## Sheet: Sheet1
dataset	variable	post.mean	conf.low	conf.high	eff.samp	pMCMC	effect	propVariance	lHPD	uHPD
2013	Intercept	0.889	0.802	0.984	1000	0.001	fixed
	age:asv	2.136	1.977	2.281	942.252		random	0.147	0.139	0.16
	asv	3.286	2.984	3.575	782.964		random	0.224	0.213	0.246
	mev	1	1	1	0		random	0.069	0.068	0.071
	units (id:asv)	7.935	7.848	8.031	1000		residual	0.554	0.54	0.564
2016	Intercept	1.025	0.916	1.113	1000	0.001	fixed
	asv:id	0.731	0.63	0.809	1000		random	0.0517	0.0444	0.0569
	season:asv	0.15	0.122	0.177	809.734		random	0.0108	0.0084	0.0124
	asv	5.786	5.457	6.112	1000		random	0.4105	0.3939	0.422
	mev	1	1	1	0		random	0.0701	0.0688	0.0721
	units (id:asv:season)	6.531	6.429	6.641	1000		residual	0.4609	0.4475	0.4733
