# Supplementary material for: A mixed-model approach for estimating drivers of microbiota community composition and differential taxonomic abundance
Source: mSystems. 2023 Jul 25;8(4):e00040-23. doi: 10.1128/msystems.00040-23 (PMC10469806; doi:10.1128/msystems.00040-23)
Supplement: Table S3 — MCMCglmm output for Poisson with nested taxonomic structure. [file msystems.00040-23-s0008.xlsx]

## Sheet: Sheet1
dataset	variable	post.mean	conf.low	conf.high	eff.samp	pMCMC	effect	propVariance	lHPD	uHPD
2013	Intercept	-6.659	-7.645	-5.744	1000	0.001	fixed
	ageAdult	2.59	1.307	3.637	1000	0.001	fixed
	sample	0.96	0.549	1.445	1000		random	0.017	0.012	0.031
	asv	7.748	6.839	8.486	1000		random	0.158	0.144	0.178
	age:asv	6.427	5.786	7.038	1000		random	0.133	0.121	0.148
	phylum	0.289	0	1.099	844.192		random	0	0	0.023
	sample:phylum	0.967	0.692	1.217	1000		random	0.018	0.015	0.025
	age:phylum	1.19	0.168	2.504	970.971		random	0.019	0.004	0.051
	family	0.587	0	1.92	608.939		random	0	0	0.04
	sample:family	2.221	1.892	2.57	1000		random	0.048	0.04	0.055
	age:family	2.597	1.185	4.243	733.308		random	0.054	0.024	0.084
	units (id:asv)	19.419	19.014	19.797	863.139		residual	0.408	0.384	0.429
