# Supplementary material for: A mixed-model approach for estimating drivers of microbiota community composition and differential taxonomic abundance
Source: mSystems. 2023 Jul 25;8(4):e00040-23. doi: 10.1128/msystems.00040-23 (PMC10469806; doi:10.1128/msystems.00040-23)
Supplement: Table S4 — Representation across phyla of significant ASV-level compositional shifts. [file msystems.00040-23-s0009.xlsx]

## Sheet: Sheet1
	Age: Adults v Lambs				Season: Summer v Spring
	Positive Shifts		Negative shifts		Positive Shifts		Negative shifts
phylum	n ASV	% total ASVs	n ASV	% total ASVs	n ASV	% total ASVs	n ASV	% total ASVs
Bacteroidetes	181	52.16	62	18.45	3	37.5	9	56.25
Firmicutes	89	25.65	242	72.02	4	50	1	6.25
Kiritimatiellaeota	14	4.03	1	0.3			1	6.25
Cyanobacteria	13	3.75	6	1.79			2	12.5
Spirochaetes	13	3.75	7	2.08			2	12.5
Lentisphaerae	12	3.46
Proteobacteria	9	2.59	3	0.89	1	12.5
Tenericutes	6	1.73	12	3.57
Verrucomicrobia	5	1.44
Actinobacteria	1	0.29	1	0.3
Elusimicrobia	1	0.29
Euryarchaeota	1	0.29
Fibrobacteres	1	0.29	1	0.3			1	6.25
Synergistetes	1	0.29
Planctomycetes			1	0.3
